# Supplementary material for: Individual Responses of Captive Amazon Parrots to Routine Handling Can Reflect Their Temperament
Source: Animals (Basel). 2023 Feb 18;13(4):738. doi: 10.3390/ani13040738 (PMC9952057; doi:10.3390/ani13040738)
Supplement: Supplementary file 1 [file animals-13-00738-s001.zip]

Archive with 1 entries (1 files):
- animals-2222401-supplementary.pdf
